# Supplementary material for: Natural warming differentiates communities and increases diversity in deep-sea Ridge Flank Hydrothermal Systems
Source: Commun Biol. 2024 Mar 28;7:379. doi: 10.1038/s42003-024-06070-3 (PMC10978836; doi:10.1038/s42003-024-06070-3)
Supplement: Supplementary file 3 — Supplementary Data 1 [file 42003_2024_6070_MOESM3_ESM.xlsx]

## Sheet: CommComp Dorado
Identified based on	Phylum	Class	Family	Analysis ID	Vent	Vent	Vent	Vent	Non-Vent	Non-Vent	Non-Vent	Non-Vent
	Annelida	Polychaeta	Unknown 1	1_1	1	1	0	0	0	0	0	0
SOEST-HURL, MBARI Deep-Sea Guide, Okeanos Explorer	Arthropoda	Malacostraca	Munidopsidae	3_1	10	2	3	3	0	1	2	3
SOEST-HURL, Okeanos Explorer	Arthropoda	Malacostraca	Acanthephyridae	4_1	1	0	0	0	0	0	0	0
SOEST-HURL, Okeanos Explorer	Arthropoda	Malacostraca	Thoridae	5_1	2	1	0	3	0	0	0	0
SOEST-HURL, Okeanos Explorer	Arthropoda	Malacostraca	Unknown 1	7_1	3	0	3	0	0	0	0	0
Okeanos Explorer	Arthropoda	Malacostraca	Unknown 2	8_1	0	0	0	1	0	0	0	0
SOEST-HURL	Chordata	Actinopterygii	Liparidae	12_1	1	0	3	0	0	0	0	0
MBARI Deep-Sea Guide, Okeanos Explorer	Chordata	Ascidiacea	Pyuridae	15_1	0	0	0	0	0	0	0	0
	Chordata	Ascidiacea	Unknown 1	16_1	0	1	2	0	0	1	1	2
	Cnidaria	Anthozoa	Actinostolidae	19_1	0	0	0	0	0	0	0	1
SOEST-HURL	Cnidaria	Anthozoa	Boloceriodidae	20_1	2	0	0	0	0	0	0	0
SOEST-HURL	Cnidaria	Anthozoa	Gorgoniidae	21_1	28	40	30	29	15	2	17	34
SOEST-HURL	Cnidaria	Anthozoa	Isididae	22_1	42	39	21	11	4	7	13	26
SOEST-HURL, MBARI Deep-Sea Guide	Cnidaria	Anthozoa	Schizopathidae	23_1	0	0	0	5	0	0	2	2
SOEST-HURL; MBARI Deep-Sea Guide	Cnidaria	Anthozoa	Unknown 1	24_1	0	0	0	0	0	1	0	0
	Cnidaria	Anthozoa	Unknown 2	25_1	3	0	1	0	0	0	1	2
SOEST-HURL	Cnidaria	Anthozoa	Unknown 3	26_1	1	0	0	2	0	0	0	0
	Cnidaria	Anthozoa	Unknown 5	28_1	2	3	0	0	2	0	1	2
	Cnidaria	Anthozoa	Unknown 6	29_1	0	0	0	0	0	0	0	0
	Cnidaria	Anthozoa	Unknown 8	31_1	0	0	0	0	0	1	0	0
SOEST-HURL	Cnidaria	Hydrozoa	Rhopalonematidae	34_1	0	0	0	1	0	0	0	0
SOEST-HURL	Echinodermata	Asteroidea	Brisingidae	36_1	0	2	1	0	2	0	6	11
	Echinodermata	Asteroidea	Goniasteridae	37_1	6	1	0	2	0	0	0	0
SOEST-HURL	Echinodermata	Asteroidea	Pterasteridae	38_1	0	0	0	0	0	0	0	0
SOEST-HURL	Echinodermata	Crinoidea	Unknown 1	40_1	0	0	0	2	0	1	1	2
	Echinodermata	Echinoidea	Unknown 1	43_1	0	0	0	0	1	0	0	0
SOEST-HURL	Echinodermata	Holothuroidea	Elasipodida	45_1	0	0	2	0	0	0	1	2
Okeanos Explorer	Echinodermata	Holothuroidea	Unknown 1	46_1	0	0	0	1	0	0	0	1
SOEST-HURL	Echinodermata	Ophiuroidea	Ophiacanthidae	47_1	0	0	0	0	0	0	3	5
Okeanos Explorer	Echinodermata	Ophiuroidea	Unknown 1	48_1	0	0	1	0	1	0	0	0
Okeanos Explorer	Echinodermata	Ophiuroidea	Unknown 2	49_1	0	0	3	0	0	0	0	0
Okeanos Explorer	Echinodermata	Ophiuroidea	Unknown 3	50_1	0	0	0	0	0	0	0	0
	Mollusca	Cephalopoda	Enteroctopodidae	53_1	9	3	6	0	2	0	0	0
	Mollusca	Cephalopoda	Enteroctopodidae	54_1	1	0	1	0	0	0	0	2
	Mollusca	Cephalopoda	Enteroctopodidae	55_1	20	0	1	0	0	1	0	0
	Mollusca	Cephalopoda	Enteroctopodidae	56_1	0	0	0	2	0	0	0	0
	Mollusca	Cephalopoda	Enteroctopodidae	57_1	0	0	0	0	0	0	0	0
Okeanos Explorer	Mollusca	Polyplacophora	Unknown 1	60_1	0	0	0	0	0	0	0	0
	Porifera	Demospongiae	Unknown 1	63_1	1	1	1	0	0	0	1	2
	Porifera	Demospongiae	Unknown 2	64_1	1	1	1	0	1	0	0	0
SOEST-HURL	Porifera	Hexactinellida	Family: Euplectellidae	65_1	53	44	16	13	6	0	17	31
SOEST-HURL	Porifera	Hexactinellida	Farreidae	66_1	23	16	11	15	3	1	18	33
SOEST-HURL	Porifera	Hexactinellida	Rossellidae	67_1	3	1	5	0	5	1	0	0
MBARI Deep-Sea Guide	Porifera	Hexactinellida	Unknown 1	68_1	2	0	0	2	1	0	0	0
	Porifera	Hexactinellida	Unknown 2	69_1	0	1	0	0	0	1	0	0
	Porifera	Anthozoa	Unknown	70_1	0	2	0	10	1	0	6	13
	Cnidaria	Anthozoa	Unknown	71_1	2	0	0	4	2	0	0	0
	Cnidaria	Anthozoa	Unknown	72_1	1	0	0	0	0	0	0	0
	Cnidaria	Anthozoa	Unknown	73_1	0	0	0	0	0	0	0	0
	Porifera	Demospongiae	Unknown	75_1	0	0	0	0	0	1	1	2
	Mollusca	Cephalopoda	Enteroctopodidae	52_1	13	2	4	1	1	1	0	1
