# Supplementary material for: Natural warming differentiates communities and increases diversity in deep-sea Ridge Flank Hydrothermal Systems
Source: Commun Biol. 2024 Mar 28;7:379. doi: 10.1038/s42003-024-06070-3 (PMC10978836; doi:10.1038/s42003-024-06070-3)
Supplement: Supplementary file 4 — Supplementary Data 2 [file 42003_2024_6070_MOESM4_ESM.xlsx]

## Sheet: CommComp DSMZ
Identified based on	Phylum	Class	Family	Analysis ID	Vent	Vent	Vent	Vent	Non-Vent	Non-Vent	Non-Vent	Non-Vent
	Annelida	Polychaeta	Unknown 1	Tobe_1	1	3	0	0	0	0	0	0
SOEST-HURL, MBARI Deep-Sea Guide, Okeanos Explorer, Davidson Taxonomic Guide (pg. 74)	Arthropoda	Malacostraca	Munidopsidae	Tobe_3	1	7	1	1	5	1	0	4
SOEST-HURL	Chordata	Actinopterygii	Macrouridae	Tobe_8	1	0	0	2	0	0	0	1
SOEST-HURL, MBARI Deep-Sea Guide, Davidson Taxonomic Guide (pg. 24)	Cnidaria	Anthozoa	Schizopathidae	Tobe_14	12	5	4	4	8	2	2	2
See Davidson Taxonomic Guide (pg. 36 & 37)	Cnidaria	Anthozoa	Unknown 1	Tobe_15	2	0	0	0	0	0	2	0
See Davidson Taxonomic Guide (pg. 36 & 37)	Cnidaria	Anthozoa	Unknown 5	Tobe_19	0	0	0	0	1	0	2	0
See Davidson Taxonomic Guide (pg. 36 & 37)	Cnidaria	Anthozoa	Unknown 7	Tobe_21	2	1	2	2	0	0	0	0
	Cnidaria	Anthozoa	Unknown-8	Tobe_22	0	0	0	1	0	1	0	1
	Cnidaria	Anthozoa	Unknown-9	Tobe_23	0	0	0	0	0	0	4	0
	Cnidaria	Anthozoa	Unknown-11	Tobe_25	0	1	0	2	0	0	0	0
Okeanos Explorer, Davidson Taxonomic Guide (pg. 28 & 31)	Cnidaria	Hydrozoa	Rhopalonematidae	Tobe_29	0	0	1	0	0	0	0	1
	Cnidaria	Scyphozoa	Unknown 3	Tobe_32	1	1	1	0	0	0	0	0
SOEST-HURL, Davidson Taxonomic Guide (pg. 93)	Echinodermata	Asteroidea	Brisingidae	Tobe_34	12	8	1	3	0	0	0	1
Davidson Taxonomic Guide (pg. 83 & 84)	Echinodermata	Asteroidea	Goniasteridae	Tobe_35	0	2	0	0	0	0	7	1
Davidson Taxonomic Guide (pg. 89)	Echinodermata	Asteroidea	Zoroasteridae	Tobe_38	3	9	3	2	9	1	2	5
Davidson Taxonomic Guide (pg. 80), Hawaii SOEST Hurl	Echinodermata	Crinoidea	Hyocrinidae	Tobe_39	1	1	2	1	0	0	0	0
	Echinodermata	Crinoidea	Unknown 1	Tobe_40	2	0	0	0	1	1	0	0
Davidson Taxonomic Guide (pg. 101)	Echinodermata	Holothuroidea	Elasipodida	Tobe_46	1	3	2	0	0	0	0	1
	Echinodermata	Holothuroidea	Unknown 1	Tobe_47	1	4	1	2	0	0	1	0
	Echinodermata	Holothuroidea	Unknown 2	Tobe_48	0	1	1	0	0	0	0	0
Okeanos Explorer, Davidson Taxonomic Guide (pg. 93)	Echinodermata	Ophiuroidea	Ophiacanthidae	Tobe_49	1	2	0	4	0	0	1	1
Okeanos Explorer, Davidson Taxonomic Guide (pg. 93)	Echinodermata	Ophiuroidea	Unknown 1	Tobe_50	3	1	4	1	1	0	0	0
Okeanos Explorer, Davidson Taxonomic Guide (pg. 93)	Echinodermata	Ophiuroidea	Unknown 2	Tobe_51	0	2	1	0	0	0	1	0
Okeanos Explorer, Davidson Taxonomic Guide (pg.105)	Hemichordata	Enteropneusta	Torquaratoridae	Tobe_54	1	2	0	1	1	0	0	0
	Mollusca	Cephalopoda	Enteroctopodidae	Tobe_56	12	11	3	5	0	0	0	1
	Mollusca	Cephalopoda	Enteroctopodidae	Tobe_560	6	2	2	1	4	0	0	0
Davidson Taxonomic Guide (pg. 56)	Mollusca	Gastropoda	Turridae	Tobe_57	1	3	2	0	0	0	1	0
	Porifera	Demospongiae	Unknown 1	Tobe_58	0	0	0	0	1	0	3	1
SOEST-HURL, Davidson Taxonomic Guide (pg. 19)	Porifera	Hexactinellida	Euplectellidae	Tobe_59	1	0	0	1	3	0	0	0
	Porifera	Hexactinellida	Farreidae	Tobe_60	4	1	0	0	0	0	0	0
SOEST-HURL	Porifera	Hexactinellida	Rossellidae	Tobe_61	3	3	1	1	0	0	1	1
Davidson Taxonomic Guide (pg. 20)	Porifera	Hexactinellida	Rossellidae	Tobe_610	0	0	0	0	0	0	3	0
MBARI Deep-Sea Guide	Porifera	Hexactinellida	Unknown 1	Tobe_62	0	0	0	1	1	0	0	0
	Porifera	Hexactinellida	Unknown 3	Tobe_64	2	0	0	0	0	0	0	0
	Porifera	Unknown 1	Unknown 1	Tobe_65	2	0	1	1	0	0	0	0
	Unknown 1	Unknown 1	Unknown 1	Tobe_70	0	0	1	1	0	0	0	0
